# Supplementary material for: Home design features post-COVID-19
Source: J. Eng. Appl. Sci. 2022 Sep 30;69(1):87. doi: 10.1186/s44147-022-00142-z (PMC9523634; doi:10.1186/s44147-022-00142-z)
Supplement: Supplementary file 1 — Additional file 1. [file 44147_2022_142_MOESM1_ESM.xlsx]

## Sheet: Cleaned
Respondent ID	ID	IP Address	Occupancy	Groups	Column2	Area	Standard	Column1	Flexibility of Design	Natural light & Ventelation	Indoor Entertainment Space	Food & Supplies Storage	Home Office	PrivateTerrace/Garden with view	Bedroom with enclosed bathroom	Entrance separatopn by a lobby
12842184531	239	41.234.71.3	Contractor	Construction	2	٦ اكتوبر	فوق متوسط	2	8	9	9	9	8	9	7	8
12801878365	169	196.156.8.172	resident	User	4	اكتوبر	متوسط	3	5	9	5	5	5	5	5	6
12799622874	72	154.135.142.172	Civil Engineer	Construction	2	6 أكتوبر	فاخر	1	9	9	9	9	9	9	9	9
12876387447	4	102.186.205.41	Realtor	Realestate	3	٦ اكتوبر	فوق متوسط	2	6	6	7	6	6	4	6	5
12799379860	10	102.43.75.34	resident	User	4	٦ اكتوبر	فاخر	1	8	9	8	4	9	9	8	4
12799333001	33	102.61.183.11	resident	User	4	٦ اكتوبر	فوق متوسط	2	5	9	7	5	7	7	9	7
12880679633	155	196.132.9.29	Developer	Realestate	3	٦ اكتوبر	فوق متوسط	2	6	9	5	5	9	9	8	7
12809618254	275	45.105.14.184	RealEstate Investor	Realestate	3	٦ اكتوبر	فاخر	1	8	9	7	7	7	7	9	8
12800567620	12	102.44.226.113	resident	User	4	٦ أكتوبر	فاخر	1	6	9	7	4	9	9	8	8
12837364125	219	197.53.235.7	Architect	Design	1	٦ أكتوبر	متوسط	3	5	9	4	3	5	6	3	9
12799875235	90	156.179.38.61	resident	User	4	٦ أكتوبر	فوق متوسط	2	5	5	7	4	8	7	4	1
12870112263	96	156.200.157.55	Architect	Design	1	٦ آكتوبر	فاخر	1	9	9	8	8	8	9	9	9
12800003861	179	196.218.12.24	Architect	Design	1	el zatoun	متوسط	3	9	9	9	8	8	9	8	8
12840716774	256	41.42.70.208	Architect	Design	1	Elshikh zayad	فاخر	1	9	9	9	9	9	9	9	9
12837338619	73	154.135.6.120	Civil Engineer	Construction	2	Heliopolis	فوق متوسط	2	5	9	6	6	6	6	6	5
12799163349	134	156.215.2.163	resident	User	4	Maadi	فوق متوسط	2	9	9	9	8	8	9	9	9
12886235997	127	156.213.26.208	Developer	Realestate	3	Madinaty	فاخر	1	9	8	7	7	7	9	5	5
12799225387	92	156.187.198.81	RealEstate Investor	Realestate	3	Madinty	فاخر	1	5	9	5	5	5	5	3	3
12801705616	148	196.132.141.135	Architect	Design	1	N/A	متوسط	3	6	9	9	9	9	6	8	8
12806243227	159	196.152.15.211	Contractor	Construction	2	N/A	فوق متوسط	2	9	9	9	9	9	9	6	6
12992748005	165	196.156.130.29	Developer	Realestate	3	N/A	فاخر	1	8	7	4	3	4	4	4	4
12800409740	180	196.219.221.178	resident	User	4	N/A	متوسط	3	7	9	7	6	6	9	7	8
12852167397	184	197.135.58.247	Architect	Design	1	N/A	فوق متوسط	2	9	9	9	9	9	9	9	9
12838701601	193	197.39.220.151	Civil Engineer	Construction	2	N/A	متوسط	3	7	9	8	7	8	8	9	8
12842100016	215	197.48.10.120	Contractor	Construction	2	N/A	فاخر	1	9	9	9	9	9	9	9	9
12837389649	229	31.219.123.119	Architect	Design	1	N/A	متوسط	3	8	9	8	8	7	6	9	6
12838183026	261	41.44.53.248	Architect	Design	1	N/A	فاخر	1	9		8	7	8	9	9	9
12840017263	291	5.110.19.40	Architect	Design	1	N/A	متوسط	3	6	8	6	6	7	6	7	6
12799195991	14	102.46.84.58	Architect	Design	1	N/A	فوق متوسط	2	5	9	5	9	9	9	9	9
12799324371	18	102.57.191.186	resident	User	4	N/A	متوسط	3	7	9	7	7	9	9	9	8
12799830713	28	102.59.77.201	resident	User	4	N/A	فوق متوسط	2	6	8	7	7	6	9	7	6
12799007923	37	102.61.92.213	resident	User	4	N/A	فوق متوسط	2	7	8	6	7	7	6	8	5
12800037607	44	102.63.188.220	Resident	User	4	N/A	متوسط	3	5	9	7	7	8	7	6	7
12799235604	69	141.164.212.89	Civil Engineer	Construction	2	N/A	فوق متوسط	2	6	6	4	4	5	6	6	5
12837699375	78	154.185.186.116	Architect	Design	1	N/A	فوق متوسط	2	5	7	7	7	6	9	9	9
12842034080	82	154.190.253.169	Urban Planner	Design	1	N/A	متوسط	3	7	9	9	9	8	6	9	9
12799178705	104	156.204.32.53	Resident	User	4	N/A	متوسط	3	7	9	9	9	9	8	6	8
12800104884	108	156.205.217.250	resident	User	4	N/A	فوق متوسط	2	9	9	9	7	9	9	9	7
12858839452	109	156.205.234.228	RealEstate Investor	Realestate	3	N/A	فوق متوسط	2	7	9	7	8	7	8	8	7
12837011520	128	156.213.6.202	Contractor	Construction	2	N/A	فاخر	1	8	8	8	7	7	8	8	8
12927637213	132	156.214.213.173	Architect	Design	1	N/A	فاخر	1	8	8	6	7	7	7	7	8
12800327228	135	156.215.27.230	resident	User	4	N/A	فوق متوسط	2	7	9	5	3	6	6	4	4
12800196737	144	196.132.106.233	Architect	Design	1	N/A	فوق متوسط	2	8	7	7	7	7	7	7	7
12801710371	150	196.132.36.227	resident	User	4	N/A	فوق متوسط	2	8	9	6	9	9	9	9	9
12802483143	153	196.132.70.209	Civil Engineer	Construction	2	N/A	متوسط	3	8	9	7	6	6	9	8	7
12802271040	156	196.132.96.164	Architect	Design	1	N/A	فوق متوسط	2	9	8	6	6	7	6	7	7
12806327510	157	196.132.97.249	resident	User	4	N/A	متوسط	3	5	8	7	7	7	9	9	9
12837289448	164	196.155.6.165	Architect	Design	1	N/A	فوق متوسط	2	6	9	7	6	7	9	9	8
12837736969	167	196.156.18.83	Civil Engineer	Construction	2	N/A	فوق متوسط	2	8	8	8	8	8	8	9	8
12799123027	175	196.158.133.65	Civil Engineer	Construction	2	N/A	اجتماعي	4	6	7	5	5	5	5	4	6
12839370221	206	197.47.205.153	Developer	Realestate	3	N/A	فوق متوسط	2	7	7	6	7	7	8	9	7
12872317241	208	197.47.236.111	resident	User	4	N/A	متوسط	3	6	9	8	8	8	9	9	7
12839919161	222	197.62.15.131	Architect	Design	1	N/A	متوسط	3	8	9	7	8	8	9	8	9
12800412737	223	203.220.128.60	resident	User	4	N/A	فوق متوسط	2	9	9	7	7	7	9	9	7
12870014308	240	41.236.137.188	Realtor	Realestate	3	N/A	متوسط	3	7	9	4	4	5	9	9	9
12800011646	242	41.236.58.188	resident	User	4	N/A	فاخر	1	8	8	4	5	6	9	9	6
12802012884	243	41.237.128.110	resident	User	4	N/A	فوق متوسط	2	8	9	7	6	7	9	7	7
12842118983	244	41.237.177.19	Architect	Design	1	N/A	فوق متوسط	2	9	9	9	9	9	9	9	9
12838161218	249	41.34.51.27	Civil Engineer	Construction	2	N/A	فوق متوسط	2	1	9	9	1	1	9	9	9
12809654883	253	41.40.213.147	Developer	Realestate	3	N/A	فاخر	1	8	9	7	7	7	8	8	8
12839719132	257	41.43.50.32	Architect	Design	1	N/A	فوق متوسط	2	7	8	7	7	8	7	7	8
12852885132	271	41.69.68.206	Developer	Realestate	3	N/A	فوق متوسط	2	7	8	4	7	9	9	9	8
12806616327	273	43.132.162.28	resident	User	4	N/A	متوسط	3	7	9	9	9	9	9	9	9
12801642881	279	45.240.24.168	resident	User	4	N/A	فوق متوسط	2	7	9	6	5	6	8	8	8
12831524611	281	45.240.243.248	resident	User	4	N/A	فاخر	1	8	8	6	6	6	8	8	8
12799210585	285	45.62.219.161	resident	User	4	N/A	فاخر	1	7	9	8	6	9	9	9	8
12809684443	289	46.142.193.10	Developer	Realestate	3	N/A	فاخر	1	6	9	4	4	7	7	8	5
12800271026	309	91.73.20.125	resident	User	4	N/A	فاخر	1	7	9	8	8	8	8	8	8
12799956720	307	89.1.74.190	resident	User	4	Nasr City	متوسط	3	7	7	7	7	7	7	7	7
12800143492	210	197.47.30.32	resident	User	4	New cairo	متوسط	3	8	9	6	6	8	8	8	8
12836961676	182	197.120.135.156	Developer	Realestate	3	New Cairo	فوق متوسط	2	9	6	7	7	8	9	7	2
12799305444	232	41.129.23.54	resident	User	4	New cairo	فوق متوسط	2	4	8	9	1	1	2	1	1
12870037502	160	196.152.5.155	Architect	Design	1	Qalubia	متوسط	3	6	8	8	7	8	9	8	8
12836941322	245	41.237.197.74	Contractor	Construction	2	Qalyubia	متوسط	3	7	9	7	7	7	8	8	8
12837375285	297	51.39.198.91	Architect	Design	1	Zayed	فوق متوسط	2	6	6	6	5	3	9	9	9
12872043732	116	156.208.241.143	Realtor	Realestate	3	اكتوبر	فوق متوسط	2	8	8	8	8	8	7	9	7
12798882495	311	92.98.98.162	Architect	Design	1	اكتوبر	فوق متوسط	2	6	8	6	7	7	7	8	8
12799335047	86	154.239.98.60	resident	User	4	الاستثماري	فوق متوسط	2	7	8	7	8	7	8	8	7
12839177880	304	86.60.55.27	Developer	Realestate	3	N/A	فوق متوسط	2	7	9	7	7	7	8	8	7
12799235768	303	82.129.239.50	resident	User	4	البارون سيتي	فوق متوسط	2	7	8	6	7	7	9	7	6
12799966112	47	102.63.97.89	resident	User	4	البنفسج ٩	فوق متوسط	2	8	8	9	9	9	8	9	8
12821026244	145	196.132.108.19	Developer	Realestate	3	التجمع	فاخر	1	9	9	6	6	6	9	9	9
12799332923	198	197.47.117.37	resident	User	4	التجمع	فاخر	1	8	8	7	6	6	7	7	6
12799150672	209	197.47.250.19	resident	User	4	التجمع	فاخر	1	8	8	7	4	7	9	9	9
12802606868	282	45.243.222.135	resident	User	4	التجمع	فوق متوسط	2	9	9	7	9	9	6	9	8
12799472038	27	102.59.214.68	resident	User	4	التجمع	متوسط	3	9	9	9	9	9	9	9	9
12842428618	204	197.47.17.8	Architect	Design	1	التجمع	فوق متوسط	2	8	7	7	9	9	8	8	9
12800065096	34	102.61.243.218	resident	User	4	التجمع الاول	فوق متوسط	2	7	9	7	7	7	9	7	7
12799570322	118	156.213.110.76	resident	User	4	التجمع الاول	فوق متوسط	2	7	8	8	8	8	9	9	7
12799183988	154	196.132.70.78	resident	User	4	التجمع الاول	فاخر	1	9	9	8	8	8	8	7	8
12800635159	269	41.68.137.241	resident	User	4	التجمع الاول	فوق متوسط	2	7	9	7	7	9	9	9	9
12799219808	119	156.213.117.124	resident	User	4	التجمع الأول	فاخر	1	7	8	8	8	8	8	9	8
12809200831	201	197.47.151.30	Architect	Design	1	التجمع الأول	فوق متوسط	2	8	8	7	7	7	8	8	7
12800779598	202	197.47.153.220	resident	User	4	التجمع الأول	فوق متوسط	2	8	9	9	9	9	9	9	8
12801786264	130	156.213.93.125	resident	User	4	التجمع الثالث ، القاهرة الجديدة	متوسط	3	7	9	6	6	9	9	6	7
12800067992	46	102.63.62.122	resident	User	4	التجمع الخامس	فوق متوسط	2	7	8	6	6	8	7	8	8
12799226227	53	105.193.93.16	resident	User	4	التجمع الخامس	فاخر	1	6	8	6	5	6	7	6	5
12799160387	56	105.196.67.35	resident	User	4	التجمع الخامس	فوق متوسط	2	7	7	6	6	7	8	9	7
12799356052	123	156.213.184.168	resident	User	4	التجمع الخامس	فاخر	1	9	9	6	7	7	7	7	7
12800033775	126	156.213.243.231	resident	User	4	التجمع الخامس	فوق متوسط	2	3	6	3	8	7	7	7	5
12800777913	131	156.213.98.52	resident	User	4	التجمع الخامس	فوق متوسط	2	7	9	8	8	8	9	9	8
12801998468	177	196.158.199.142	resident	User	4	التجمع الخامس	فاخر	1	8	8	8	8	8	9	9	5
12799082872	197	197.47.114.177	resident	User	4	التجمع الخامس	فوق متوسط	2	8	9	8	9	9	9	9	4
12800851430	207	197.47.224.50	resident	User	4	التجمع الخامس	فوق متوسط	2	9	9	9	9	9	9	9	9
12839687066	278	45.240.185.254	Architect	Design	1	التجمع الخامس	فوق متوسط	2	4	7	7	7	7	7	9	7
12799737539	292	5.194.174.19	resident	User	4	التجمع الخامس	فاخر	1	6	7	7	7	7	7	9	7
12799975983	293	51.211.220.82	resident	User	4	التجمع الخامس	فاخر	1	7	8	8	7	1	8	8	8
12801500557	306	86.97.53.128	resident	User	4	التجمع الخامس	فاخر	1	7	9	5	3	5	5	9	9
12808893390	313	94.203.18.209	Architect	Design	1	التجمع الخامس	فوق متوسط	2	9	7	9	6	9	9	8	9
12799709946	314	94.205.32.102	Urban Planner	Design	1	التجمع الخامس	فاخر	1	3	7	3	3	7	9	3	4
12799166621	213	197.47.64.135	resident	User	4	التجمع الخامس	فوق متوسط	2	9	9	9	7	8	8	9	9
12801621046	15	102.56.178.20	resident	User	4	التجمع الخامس	فوق متوسط	2	9	9	8	8	8	9	9	9
12799990503	23	102.58.60.98	resident	User	4	التجمع الخامس	فاخر	1	7	7	5	6	5	9	8	5
12799203474	35	102.61.46.253	Developer	Realestate	3	التجمع الخامس	فوق متوسط	2	9	9	7	7	9	9	9	9
12799424896	38	102.62.199.50	resident	User	4	التجمع الخامس	فاخر	1	9	8	5	5	5	8	5	5
12802176210	40	102.62.4.220	resident	User	4	التجمع الخامس	فاخر	1	8	9	8	6	8	8	9	6
12799178157	41	102.62.44.46	resident	User	4	التجمع الخامس	فاخر	1	7	8	7	7	8	8	9	7
12806433571	71	154.132.199.249	resident	User	4	التجمع الخامس	فوق متوسط	2	8	9	9	7	9	9	9	9
12799125812	120	156.213.123.156	resident	User	4	التجمع الخامس	فوق متوسط	2	9	8	8	9	9	9	9	9
12800078372	138	156.223.78.199	resident	User	4	التجمع الخامس	فوق متوسط	2	8	8	9	8	8	9	9	9
12800509413	158	196.132.97.99	resident	User	4	التجمع الخامس	فوق متوسط	2	9	9	8	8	9	9	9	9
12839862161	199	197.47.132.173	Architect	Design	1	التجمع الخامس	فوق متوسط	2	7	9	8	7	8	9	8	5
12800053371	263	41.45.238.202	resident	User	4	التجمع الخامس	فوق متوسط	2	9	9	9	9	9	9	8	8
12799855991	300	76.220.72.135	Contractor	Construction	2	التجمع الخامس	فوق متوسط	2	6	9	7	7	6	7	8	7
12799288768	21	102.58.13.138	resident	User	4	التجمع الخامس - منطقه النرجس ١	فاخر	1	6	9	8	6	9	9	8	7
12891713020	265	41.46.167.78	resident	User	4	الجيزة	متوسط	3	7	8	6	6	6	6	6	6
12809816292	146	196.132.130.217	Contractor	Construction	2	الدقى	فوق متوسط	2	8	8	7	7	8	9	7	5
12845323458	75	154.143.39.241	Realtor	Realestate	3	الدقي	فوق متوسط	2	9	7	5	5	8	8	8	8
12807671561	17	102.57.142.42	resident	User	4	الرحاب	فاخر	1	7	9	8	8	8	8	8	7
12799120794	26	102.59.155.242	resident	User	4	الرحاب	فاخر	1	8	8	6	3	7	8	8	6
12805948916	59	105.204.216.124	resident	User	4	الرحاب	فاخر	1	8	8	8	8	8	7	8	8
12842960199	98	156.204.154.231	Contractor	Construction	2	الرحاب	فاخر	1	7	9	4	3	5	5	6	4
12799264121	147	196.132.136.194	resident	User	4	الرحاب	فاخر	1	8	9	7	6	8	8	9	8
12799827016	200	197.47.132.21	resident	User	4	الرحاب	فوق متوسط	2	6	8	6	8	8	9	9	8
12838691678	205	197.47.19.162	Developer	Realestate	3	الرحاب	فاخر	1	8	9	7	7	8	8	9	8
12800110526	214	197.47.87.73	resident	User	4	الرحاب	فوق متوسط	2	8	9	9	9	9	9	9	7
12806550227	280	45.240.241.96	resident	User	4	الرحاب	فاخر	1	7	9	9	9	9	9	9	9
12799999774	30	102.60.197.15	Civil Engineer	Construction	2	الرحاب	فوق متوسط	2	8	8	3	2	4	3	3	3
12800012412	142	196.132.105.20	resident	User	4	الرحاب	فاخر	1	9	9	8	7	8	8	7	7
12802126942	187	197.37.114.154	resident	User	4	الزيتون	متوسط	3	7	9	8	9	7	9	9	9
12799198049	66	105.46.50.5	Architect	Design	1	الشروق	فاخر	1	7	8	7	6	7	7	8	8
12837203472	79	154.187.67.230	Architect	Design	1	الشروق	متوسط	3	7	6	6	4	5	9	9	9
12800970766	93	156.187.238.146	Architect	Design	1	الشروق	فاخر	1	9	9	7	7	7	7	7	7
12800093173	247	41.33.6.100	resident	User	4	الشروق	متوسط	3	8	9	8	8	8	9	9	8
12800413055	2	102.184.252.128	Architect	Design	1	الشروق	فاخر	1	8	8	5	5	6	8	8	8
12808826349	70	154.129.24.178	Architect	Design	1	الشيخ زايد	فوق متوسط	2	9	9	8	7	9	9	9	9
12804961565	168	196.156.4.190	resident	User	4	الشيخ زايد	فاخر	1	8	9	7	7	8	9	8	8
12799164321	61	105.204.231.114	resident	User	4	الشيخ زايد	فاخر	1	9	9	9	5	7	9	9	4
12844369811	87	156.174.178.67	Architect	Design	1	الشيخ زايد	فوق متوسط	2	7	9	9	8	9	9	9	9
12924747934	141	196.128.8.117	Contractor	Construction	2	الشيخ زايد	فوق متوسط	2	5	9	8	7	7	5	6	6
12908700614	149	196.132.200.53	Developer	Realestate	3	الشيخ زايد	فاخر	1	4	5	4	6	6	5	7	7
12799974419	225	217.55.121.243	resident	User	4	الشيخ زايد	فاخر	1	9	9	7	7	7	9	9	8
12880580427	267	41.65.176.39	Architect	Design	1	الشيخ زايد	فاخر	1	7	7	7	8	7	9	7	8
12800162198	274	45.100.108.42	resident	User	4	الشيخ زايد	فاخر	1	3	6	3	3	8	6	8	5
12799859233	122	156.213.147.239	resident	User	4	الشيخ زايد	فاخر	1	8	7	9	9	9	9	9	8
12846123623	89	156.178.44.77	Realtor	Realestate	3	الشيخ زايد	متوسط	3	6	9	1	5	5	9	9	9
12803279487	133	156.214.250.233	Architect	Design	1	الشيخ زايد	فوق متوسط	2	7	9	7	7	7	7	7	7
12847201130	171	196.157.14.26	RealEstate Investor	Realestate	3	الشيخ زايد	فاخر	1	8	8	5	3	3	8	3	5
12799302273	8	102.42.149.165	resident	User	4	العبور	فوق متوسط	2	9	8	4	5	6	7	8	6
12874954776	255	41.42.209.17	Architect	Design	1	العبور	فاخر	1	6	9	9	6	6	3	9	9
12799931996	258	41.43.55.238	resident	User	4	العبور	فاخر	1	9	9	9	9	9	9	9	9
12799987776	216	197.50.105.175	resident	User	4	العبور الحى التاسع	فاخر	1	4	8	5	3	6	8	8	6
12845509870	39	102.62.33.65	Developer	Realestate	3	القاهرة الجديدة	فوق متوسط	2	6	7	7	5	8	9	7	5
12892255488	74	154.143.238.212	Contractor	Construction	2	القاهرة الجديدة	فوق متوسط	2	5	9	7	7	7	9	9	9
12838490279	124	156.213.19.136	Architect	Design	1	القاهرة الجديدة	فوق متوسط	2	8	7	7	6	6	7	8	7
12806558289	125	156.213.20.28	resident	User	4	القاهرة الجديدة	متوسط	3	9	9	5	9	9	9	9	9
12801539955	129	156.213.66.168	Architect	Design	1	القاهرة الجديدة	فوق متوسط	2	5	9	7	5	5	6	9	1
12836929012	178	196.159.7.190	Realtor	Realestate	3	القاهرة الجديدة	فاخر	1	9	9	8	8	8	7	7	5
12803105331	211	197.47.37.174	RealEstate Investor	Realestate	3	القاهرة الجديدة	فاخر	1	6	7	6	5	7	7	8	6
12800943027	283	45.247.43.10	resident	User	4	القاهرة الجديدة	فاخر	1	8	8	8	7	7	7	7	7
12799203666	45	102.63.33.77	resident	User	4	القاهرة الجديده	فاخر	1	7	7	7	2	2	2	2	2
12799250592	143	196.132.106.233	Architect	Design	1	القاهره الجديده	فوق متوسط	2	9	9	9	9	9	9	9	9
12800243038	63	105.39.183.57	resident	User	4	القاهره الجديده	فوق متوسط	2	9	9	7	6	7	9	9	8
12838522638	97	156.202.9.94	Architect	Design	1	القاهره الجديده	فوق متوسط	2	6	7	5	5	5	5	5	5
12805910041	31	102.60.240.138	resident	User	4	القاهره الحديده .. التجمع	فاخر	1	9	7	8	6	8	8	5	6
12799153399	67	105.92.10.46	resident	User	4	القناطر الخيرية	فوق متوسط	2	4	7	7	7	9	8	5	5
12801584300	95	156.193.82.196	resident	User	4	المريوطية	فوق متوسط	2	7	8	5	5	7	6	6	5
12911991771	25	102.59.150.15	Developer	Realestate	3	المعادى	فوق متوسط	2	7	9	8	7	8	9	9	9
12837332919	84	154.239.236.220	Civil Engineer	Construction	2	المعادى	متوسط	3	6	6	6	7	7	8	7	6
12803596358	9	102.43.120.228	Architect	Design	1	المعادي	فوق متوسط	2	9	9	9	9	9	9	9	9
12801869379	19	102.57.234.209	resident	User	4	المعادي	متوسط	3	8	9	9	9	9	9	9	9
12799975130	43	102.63.161.70	Civil Engineer	Construction	2	المعادي	فوق متوسط	2	9	9	9	7	5	9	9	9
12800483667	186	197.246.19.227	resident	User	4	المعادي	فوق متوسط	2		9	5	5	9	9	9	5
12799473489	227	217.55.71.221	resident	User	4	المعادي	فوق متوسط	2	4	9	8	8	8	8	9	6
12799904598	234	41.199.107.234	resident	User	4	المعادي	فوق متوسط	2	6	7	6	7	7	8	7	6
12800292408	246	41.239.173.228	Architect	Design	1	المعادي	فوق متوسط	2	8	9	5	5	6	8	7	7
12801897446	264	41.46.136.125	resident	User	4	المعادي	فوق متوسط	2	9	9	9	9	9	9	9	9
12799618956	299	73.76.50.173	resident	User	4	المعادي	فاخر	1	8	8	2	2	2	8	1	1
12893166711	301	78.100.237.16	Interior Designer	Design	1	المعادي	فوق متوسط	2	7	9	7	8	7	9	9	9
12800290817	310	92.8.82.70	Architect	Design	1	المعادي	فوق متوسط	2	7	9	9	5	8	7	5	5
12799973287	88	156.174.183.155	resident	User	4	المعادي	فاخر	1	6	8	8	7	8	9	8	7
12803560378	173	196.157.32.59	resident	User	4	المعادي	فوق متوسط	2	5	9	9	9	9	9	5	5
12807868839	36	102.61.77.61	resident	User	4	المقطم	فوق متوسط	2	9	9	9	9	9	9	9	9
12800414150	162	196.154.204.16	resident	User	4	المقطم	فوق متوسط	2	8	8	8	8	8	9	8	8
12800610191	217	197.52.195.72	Architect	Design	1	المقطم	متوسط	3	7	9	7	6	8	8	9	8
12839393260	237	41.232.164.106	Architect	Design	1	المقطم	متوسط	3	9	9	4	7	7	9	9	9
12804919609	238	41.234.10.6	Contractor	Construction	2	المقطم	فوق متوسط	2	7	6	7	7	7	7	7	7
12800144213	294	51.252.45.100	resident	User	4	المقطم	فوق متوسط	2	7	7	7	7	8	7	7	5
12809627550	166	196.156.18.187	Developer	Realestate	3	المنصورية	فاخر	1	5	6	6	1	5	6	7	4
12808517715	110	156.205.252.120	resident	User	4	المنطقة التاسعة / مدينة الشروق	فوق متوسط	2	6	8	7	7	6	7	7	6
12800090169	48	105.180.178.39	resident	User	4	المهندسين	فوق متوسط	2	8	7	7	7	7	8	6	4
12801013792	266	41.47.20.66	Architect	Design	1	المهندسين	متوسط	3	5	8	9	6	9	9	9	8
12842042748	268	41.65.176.42	Interior Designer	Design	1	المهندسين	فوق متوسط	2	7	7	5	5	5	7	5	9
12800037665	203	197.47.162.179	resident	User	4	النرجس	فوق متوسط	2	8	8	8	8	8	8	8	8
12801637099	29	102.60.108.157	Resident	User	4	النرجس عمارات	فوق متوسط	2	9	9	9	9	9	9	9	6
12799017526	241	41.236.26.252	Civil Engineer	Construction	2	النزهة	فاخر	1	7	9	5	5	5	5	5	5
12799225738	189	197.37.139.0	Architect	Design	1	النزهة	فوق متوسط	2	6	8	6	6	6	7	6	6
12800826199	83	154.239.157.179	resident	User	4	النزهه	فوق متوسط	2	9	9	7	7	7	6	9	8
12801016815	260	41.44.40.16	Architect	Design	1	النزهه الجديده	متوسط	3	9	9	9	9	5	9	9	9
12840123087	32	102.61.150.196	Architect	Design	1	الهرم	متوسط	3	8	8	6	5	5	5	5	7
12799005099	94	156.193.204.175	Urban Planner	Design	1	الهرم	فوق متوسط	2	9	9	9	9	9	9	9	9
12799202291	113	156.208.126.6	Architect	Design	1	الهرم	فاخر	1	8	9	9	8	8	9	7	7
12809163389	286	45.96.193.240	Architect	Design	1	الهرم	فقير	4	5	9	5	4	5	9	5	9
12837164044	76	154.176.252.99	Architect	Design	1	الهرم	متوسط	3	9	9	9	9	9	9	9	9
12799507012	81	154.190.218.89	resident	User	4	الهرم	متوسط	3	6	8	7	5	8	7	6	6
12839892404	272	41.69.91.148	Contractor	Construction	2	الهرم	متوسط	3	9	9	7	7	9	9	9	8
12909620266	152	196.132.7.203	resident	User	4	امتداد المستثمرين الشماليه	فاخر	1	7	7	7	7	9	8	8	8
12840790371	54	105.195.208.229	Contractor	Construction	2	أكتوبر	متوسط	3	8	9	8	8	9	9	9	8
12908672548	140	196.128.5.0	Realtor	Realestate	3	أكتوبر	فاخر	1	8	8	6	5	4	8	7	5
12800058020	68	105.92.11.92	resident	User	4	أكتوبر الجديدة	متوسط	3	6	8	7	7	7	8	8	6
12838152699	1	102.184.248.122	Architect	Design	1	تجمع خامس	فاخر	1	9	9	6	6	7	9	9	8
12801154788	191	197.37.223.28	resident	User	4	جسر السويس جمال عبد الناصر	فوق متوسط	2	9	9	8	8	8	9	9	8
12800859982	190	197.37.146.255	Resident	User	4	جمال عبد الناصر جسر السويس تقسيم المروة	فوق متوسط	2	5	5	5	5	5	5	5	5
12800303573	117	156.208.241.197	Developer	Realestate	3	جيزه	متوسط	3	8	9	9	9	9	9	9	9
12870020078	288	45.98.219.252	RealEstate Investor	Realestate	3	حدائق الاهرام	متوسط	3	5	9	6	8	6	9	7	7
12852295530	115	156.208.181.250	Realtor	Realestate	3	حدائق الاهرام	فوق متوسط	2	8	8	9	7	9	8	8	7
12799014156	295	51.39.122.79	Architect	Design	1	حدائق القبة	فوق متوسط	2	7	9	7	7	8	7	9	9
12870555073	13	102.44.4.212	Architect	Design	1	حدائق القبه	متوسط	3	7	9	7	6	7	6	7	5
12841528100	218	197.52.32.227	Architect	Design	1	حلوان	فوق متوسط	2	5	8	6	5	7	7	6	7
12800197413	114	156.208.167.64	resident	User	4	حلوان و حدائق الاهرام	فوق متوسط	2	9	8	9	9	9	9	9	9
12799865620	248	41.33.67.36	Architect	Design	1	حي الرحاب	فاخر	1	5	9	9	9	9	6	9	6
12845298323	112	156.205.80.37	resident	User	4	دار مصر العبور	متوسط	3	6	8	7	5	7	9	7	7
12800044084	91	156.182.65.234	resident	User	4	زايد	فوق متوسط	2	7	9	7	7	8	8	7	6
12840873097	136	156.215.55.243	Architect	Design	1	زهراء المعادى	متوسط	3	8	9	9	7	7	9	6	3
12799171337	85	154.239.96.160	resident	User	4	زهراء المعادي	متوسط	3	7	9	6	7	6	6	6	6
12837147495	254	41.42.170.133	Architect	Design	1	زهراء مدينة نصر	متوسط	3	7	9	8	7	6	8	8	6
12839465826	11	102.43.80.176	Contractor	Construction	2	شبرا مصر	فوق متوسط	2	5	3	5	5	5	5	5	5
12800259788	287	45.97.112.69	Architect	Design	1	شبرا مصر	متوسط	3	8	7	6	5	5	9	9	8
12837488141	51	105.193.58.124	Architect	Design	1	شبرا مصر	فوق متوسط	2	7	9	7	7	8	9	9	9
12799811373	212	197.47.43.63	Civil Engineer	Construction	2	شرق الأكاديمية	فاخر	1	8	9	9	8	8	9	9	8
12801415755	194	197.43.246.39	RealEstate Investor	Realestate	3	شيراتون	فاخر	1	9	9	9	9	9	9	9	9
12806350563	226	217.55.144.101	resident	User	4	شيراتون	فاخر	1	8	9	9	9	7	5	5	8
12800134389	99	156.204.173.95	Architect	Design	1	شيراتون - المطار	فوق متوسط	2	9	9	9	8	9	9	8	9
12801499956	315	94.207.52.127	resident	User	4	عين شمس	متوسط	3	9	9	9	7	7	8	7	8
12857351293	137	156.219.238.255	Urban Planner	Design	1	عين شمس	فوق متوسط	2	9	9	9	9	9	9	9	9
12799847911	16	102.57.126.200	resident	User	4	فيصل	متوسط	3	6	8	7	6	7	8	7	5
12799975626	101	156.204.241.18	resident	User	4	م.نصر	متوسط	3	7	9	7	7	7	9	9	7
12807966353	22	102.58.192.118	resident	User	4	محافظة الجيزة /حدائق اكتوبر	فاخر	1	9	9	9	9	9	9	9	7
12842410151	172	196.157.3.171	Developer	Realestate	3	مدينة ١٥ مايو	متوسط	3	7	7	6	7	8	9	8	8
12965214235	290	5.110.175.237	Urban Planner	Design	1	مدينة 6 اكتوبر	فوق متوسط	2	7	8	8	6	8	8	8	4
12809653468	277	45.240.120.140	RealEstate Investor	Realestate	3	مدينة ٦ اكتوبر	فاخر	1	8	8	8	8	8	9	9	8
12967043699	163	196.155.200.44	RealEstate Investor	Realestate	3	مدينة ٦ أكتوبر	متوسط	3	9	9	9	9	9	9	9	9
12807107563	6	102.190.134.56	Contractor	Construction	2	مدينة الشروق	متوسط	3	8	8	5	5	6	7	8	8
12799796022	111	156.205.43.180	Contractor	Construction	2	مدينة الشروق	فاخر	1	2	8	2	3	4	9	9	4
12799973899	230	31.219.147.69	Architect	Design	1	مدينة الشروق	فاخر	1	8	7	7	7	7	5	8	8
12800124191	251	41.35.115.177	resident	User	4	مدينة الشروق	فوق متوسط	2	9	9	9	9	9	9	9	9
12801484803	308	90.252.186.7	Civil Engineer	Construction	2	مدينة الشروق	فاخر	1		9	9	9	9	9	9	9
12800209375	65	105.46.233.151	resident	User	4	مدينة الشروق	فوق متوسط	2	9	9	9	9	9	9	9	9
12801131982	80	154.190.207.19	resident	User	4	مدينة الشيخ ذايد	فاخر	1	8	9	9	7	9	9	9	9
12845299610	7	102.40.123.191	Resident	User	4	مدينة العبور	متوسط	3	8	9	9	9	9	9	9	8
12800308873	20	102.57.58.178	resident	User	4	مدينة المستقبل	فوق متوسط	2	6	8	6	7	5	6	9	5
12837460301	5	102.186.208.98	Urban Planner	Design	1	مدينة نصر	فوق متوسط	2	7	8	7	6	7	8	7	7
12801554388	50	105.183.85.6	Contractor	Construction	2	مدينة نصر	فوق متوسط	2	9	9	5	5	5	8	6	6
12808986703	100	156.204.204.8	resident	User	4	مدينة نصر	فاخر	1	9	9	8	8	9	8	7	8
12999938877	102	156.204.29.226	Realtor	Realestate	3	مدينة نصر	فوق متوسط	2	8	9	4	6	5	9	7	4
12807031004	105	156.204.61.209	Architect	Design	1	مدينة نصر	متوسط	3	9	9	9	9	9	9	9	9
12799417084	107	156.204.97.223	resident	User	4	مدينة نصر	فوق متوسط	2	9	9	5	5	7	9	5	5
12838340295	181	196.221.102.147	Developer	Realestate	3	مدينة نصر	فاخر	1	9	9	9	9	9	9	9	9
12809528681	183	197.133.79.70	resident	User	4	مدينة نصر	فوق متوسط	2	9	7	8	9	9	9	9	8
12910098494	196	197.46.97.239	resident	User	4	مدينة نصر	متوسط	3	8	9	9	9	9	9	9	9
12799605314	235	41.199.181.152	resident	User	4	مدينة نصر	متوسط	3	9	9	7	7	7	9	8	5
12800546708	236	41.218.182.216	resident	User	4	مدينة نصر	متوسط	3	7	9	6	5	6	8	7	4
12800596334	262	41.45.107.175	Architect	Design	1	مدينة نصر	فوق متوسط	2	5	7	5	6	4	7	7	4
12805669482	284	45.247.64.204	resident	User	4	مدينة نصر	فوق متوسط	2	5	8	8	6	7	9	7	5
12799974457	42	102.62.89.248	Interior Designer	Design	1	مدينة نصر	فوق متوسط	2	8	9	6	7	9	9	9	9
12799411391	57	105.200.153.78	resident	User	4	مدينة نصر	فوق متوسط	2	6	9	8	8	8	9	9	4
12799522316	58	105.201.8.140	resident	User	4	مدينة نصر	فوق متوسط	2	5	8	8	8	8	8	7	5
12839192760	170	196.157.106.253	Contractor	Construction	2	مدينة نصر	فوق متوسط	2	8	8	8	8	8	8	9	7
12841983675	174	196.158.131.236	Urban Planner	Design	1	مدينة نصر	فوق متوسط	2	6	8	5	6	6	4	7	6
12800233910	176	196.158.195.206	Architect	Design	1	مدينة نصر	متوسط	3	9	5	5	5	9	6	6	4
12799128196	185	197.196.207.230	Urban Planner	Design	1	مدينة نصر	فوق متوسط	2	7	8	9	7	8	9	9	8
12800187885	220	197.57.147.73	resident	User	4	مدينة نصر	فوق متوسط	2	7	9	7	7	7	9	9	9
12800446955	60	105.204.216.197	resident	User	4	مدينتي	فوق متوسط	2	5	8	7	7	7	9	9	7
12842354046	121	156.213.141.127	Architect	Design	1	مدينتي	فاخر	1	9	9	9	8	9	7	7	7
12801359033	151	196.132.68.169	Architect	Design	1	مدينتي	فوق متوسط	2	3	9	7	5	5	9	9	9
12800199787	231	37.201.224.17	resident	User	4	مدينتي	فوق متوسط	2	4	9	8	4	6	8	3	3
12800536065	276	45.135.187.77	Architect	Design	1	مدينتي	فاخر	1	7	9	7	7	7	7	7	7
12799741660	305	86.97.181.29	Civil Engineer	Construction	2	مدينتي	فوق متوسط	2	8	8	4	8	8	9	9	9
12802113446	228	31.167.88.26	resident	User	4	مدينتي القاهرة الجديدة	فوق متوسط	2	8	8	7	7	8	9	8	7
12800176254	296	51.39.188.169	Interior Designer	Design	1	مدينه الشروق	فاخر	1	7	9	9	8	8	9	8	8
12802065044	250	41.35.114.232	resident	User	4	مدينه الشروق	فوق متوسط	2	7	9	8	8	9	9	9	9
12800200700	233	41.129.89.31	Architect	Design	1	مدينه العبور	متوسط	3	7	9	8	6	8	9	9	8
12799054663	106	156.204.87.96	resident	User	4	مدينه نصر	فوق متوسط	2	8	9	9	9	9	9	9	9
12799387047	298	68.82.59.145	resident	User	4	مدينه نصر	فاخر	1	8	7	7	5	7	9	8	7
12800769354	312	94.201.98.107	resident	User	4	مدينه نصر	فوق متوسط	2	9	9	9	9	9	9	9	9
12799329123	52	105.193.80.200	resident	User	4	مدينه نصر	فوق متوسط	2	8	9	6	5	5	5	8	8
12908633768	77	154.183.105.128	Realtor	Realestate	3	مدينه نصر	متوسط	3	5	8	7	7	8	6	6	7
12798849452	195	197.46.19.190	resident	User	4	مدينه نصر	فوق متوسط	2	7	9	5	6	8	9	9	9
12837042019	221	197.57.150.69	Architect	Design	1	مدينه نصر	متوسط	3	7	9	7	5	6	8	7	7
12799147013	139	188.167.169.42	Architect	Design	1	مساكن شيراتون	فوق متوسط	2	6	9	5	6	8	7	5	8
12806358552	252	41.35.243.1	resident	User	4	مساكن شيراتون	فاخر	1	9	9	7	4	5	5	4	5
12843710283	49	105.183.215.119	Contractor	Construction	2	مصر الجديدة	فوق متوسط	2	7	9	9	7	7	9	7	9
12800520730	64	105.46.203.216	resident	User	4	مصر الجديدة	فوق متوسط	2	9	9	9	9	9	9	9	9
12801065806	161	196.152.81.179	Architect	Design	1	مصر الجديدة	متوسط	3	9	9	1	4	7	8	8	6
12837412077	192	197.37.226.198	Architect	Design	1	مصر الجديدة	متوسط	3	8	9	6	6	7	8	8	8
12801528268	270	41.69.208.5	Architect	Design	1	مصر الجديدة	فاخر	1	8	9	9	7	9	9	9	9
12801481113	3	102.184.47.2	Contractor	Construction	2	مصر الجديدة	فوق متوسط	2	5	8	3	3	6	8	7	6
12799418402	24	102.59.124.196	resident	User	4	مصر الجديدة	فاخر	1	8	7	8	6	8	9	8	7
12927590982	55	105.195.4.63	Architect	Design	1	مصر الجديدة	فقير	4	7	9	9	8	7	9	9	8
12801052921	103	156.204.3.151	resident	User	4	مصر الجديدة	فوق متوسط	2	9	9	9	9	9	9	9	7
12800539456	259	41.43.85.60	resident	User	4	مصر الجديده	فوق متوسط	2	7	7	6	7	8	8	8	1
12800194047	302	80.76.166.90	resident	User	4	مصر الجديده	فوق متوسط	2	5	9	5	5	5	5	5	5
12800616252	188	197.37.128.224	resident	User	4	مصرالجديدة	فوق متوسط	2	9	9	9	9	9	9	9	9
12861252871	224	213.212.214.51	RealEstate Investor	Realestate	3	معادي	فوق متوسط	2	9	9	9	8	7	8	7	7
12844842914	62	105.235.136.173	Civil Engineer	Construction	2	N/A	فوق متوسط	2	7	9	8	7	8	8	6	6
							Mean		7.29712	8.35669	7.08571	6.73968	7.31746	7.95556	7.74286	7.10159
							SD		1.50785	0.949274	1.65368	1.75094	1.57231	1.39993	1.58634	1.81181
							Median		7	9	7	7	8	9	8	8

## Sheet: Sheet2
Flixibility								EnteSpace
		Frequency	Percent	Valid Percent	Cumulative Percent					Frequency	Percent	Valid Percent	Cumulative Percent
Valid	2	1	0.31746	0.346021	0.346021			Valid	2	1	0.31746	0.346021	0.346021
	3	2	0.634921	0.692042	1.03806				3	2	0.634921	0.692042	1.03806
	4	4	1.26984	1.38408	2.42215				4	11	3.49206	3.80623	4.84429
	5	23	7.30159	7.95848	10.3806				5	29	9.20635	10.0346	14.8789
	6	34	10.7937	11.7647	22.1453				6	39	12.381	13.4948	28.3737
	7	75	23.8095	25.9516	48.0969				7	79	25.0794	27.3356	55.7093
	8	73	23.1746	25.2595	73.3564				8	53	16.8254	18.3391	74.0484
	9	77	24.4444	26.6436	100				9	75	23.8095	25.9516	100
	Total	289	91.746	100					Total	289	91.746	100
Missing	System	26	8.25397					Missing	System	26	8.25397
Total		315	100					Total		315	100
Homeoffice								Terrace
		Frequency	Percent	Valid Percent	Cumulative Percent					Frequency	Percent	Valid Percent	Cumulative Percent
Valid	4	4	1.26984	1.38408	1.38408			Valid	4	3	0.952381	1.03806	1.03806
	5	25	7.93651	8.65052	10.0346				5	14	4.44444	4.84429	5.88235
	6	30	9.52381	10.3806	20.4152				6	19	6.03175	6.57439	12.4567
	7	75	23.8095	25.9516	46.3668				7	40	12.6984	13.8408	26.2976
	8	71	22.5397	24.5675	70.9343				8	61	19.3651	21.1073	47.4048
	9	84	26.6667	29.0657	100				9	152	48.254	52.5952	100
	Total	289	91.746	100					Total	289	91.746	100
Missing	System	26	8.25397					Missing	System	26	8.25397
Total		315	100					Total		315	100
Bedroom								Entrance
		Frequency	Percent	Valid Percent	Cumulative Percent					Frequency	Percent	Valid Percent	Cumulative Percent
Valid	4	4	1.26984	1.38408	1.38408			Valid	3	1	0.31746	0.346021	0.346021
	5	17	5.39683	5.88235	7.26644				4	14	4.44444	4.84429	5.19031
	6	22	6.98413	7.61246	14.8789				5	34	10.7937	11.7647	16.955
	7	51	16.1905	17.6471	32.526				6	33	10.4762	11.4187	28.3737
	8	60	19.0476	20.7612	53.2872				7	56	17.7778	19.3772	47.7509
	9	135	42.8571	46.7128	100				8	73	23.1746	25.2595	73.0104
	Total	289	91.746	100					9	78	24.7619	26.9896	100
Missing	System	26	8.25397						Total	289	91.746	100
Total		315	100					Missing	System	26	8.25397
								Total		315	100
NaturalLight								Storage
		Frequency	Percent	Valid Percent	Cumulative Percent					Frequency	Percent	Valid Percent	Cumulative Percent
Valid	3	1	0.31746	0.346021	0.346021			Valid	3	8	2.53968	2.76817	2.76817
	5	1	0.31746	0.346021	0.692042				4	9	2.85714	3.11419	5.88235
	6	5	1.5873	1.7301	2.42215				5	38	12.0635	13.1488	19.0311
	7	33	10.4762	11.4187	13.8408				6	43	13.6508	14.8789	33.91
	8	73	23.1746	25.2595	39.1003				7	85	26.9841	29.4118	63.3218
	9	176	55.873	60.8997	100				8	48	15.2381	16.609	79.9308
	Total	289	91.746	100					9	58	18.4127	20.0692	100
Missing	System	26	8.25397						Total	289	91.746	100
Total		315	100					Missing	System	26	8.25397
								Total		315	100

## Sheet: Sheet3
Column1	Flexibility	Natural Light	EnteSpace	Storage	Homeoffice	Terrace	Bedroom	Entrance
1 No Importance	0	0	0	0	0	0	0	0
2 Weak or Slight Importance	0.346021	0	0.346021	0	0	0	0	0
3 Moderate Importance	0.692042	0.346021	0.692042	2.76817	0	0	0	0.346021
4 Moderate Plus	1.38408	0	3.80623	3.11419	1.38408	1.03806	1.4	4.84429
5 Strong Importance	7.95848	0.346021	10.0346	13.1488	8.65052	4.84429	5.9	11.7647
6 Strong Plus	11.7647	1.7301	13.4948	14.8789	10.3806	6.57439	7.6	11.4187
7 Demonstrated Importance	25.9516	11.4187	27.3356	29.4118	25.9516	13.8408	17.6	19.3772
8 Very, Very Strong	25.2595	25.2595	18.3391	16.609	24.5675	21.1073	20.8	25.2595
9 Extreme importance	26.6436	60.8997	25.9516	20.0692	29.0657	52.5952	46.7	26.9896
	100	100	100	100	100	100	100	100

## Sheet: Sheet1
Column10	Column1	Column2	N	Column4	Total rank	Std. Deviation	Std. Error	F	Sig
1	Flexibility/ Open Spaces	Design	80	3	19	1.389	0.155	0.916	0.434
2		Construction	32	4	24	1.634	0.289
3		Real estate	33	1	14	1.226	0.213
4		Users	144	2	15	1.348	0.112
5	Natural Light/ Ventilation	Design	80	2	2	0.88	0.098	0.699	0.553
6		Construction	32	4	4	1.281	0.226
7		Real estate	33	3	3	0.89	0.155
8		Users	144	1	1	0.7	0.058
9	Indoor Entertainment Space	Design	80	2	21	1.446	0.162	2.985	0.032
10		Construction	32	4	31	1.988	0.351
11		Real estate	33	3	29	1.625	0.283
12		Users	144	1	18	1.347	0.112
13	Food / Supplies Storage	Design	80	2	26	1.386	0.155	1.307	0.272
14		Construction	32	4	32	1.74	0.308
15		Real estate	33	3	30	1.547	0.269
16		Users	144	1	25	1.569	0.131
17	Home Office	Design	80	2	17	1.329	0.149	4.202	0.006
18		Construction	32	4	28	1.497	0.265
19		Real estate	33	3	20	1.432	0.249
20		Users	144	1	12	1.19	0.099
21	Terrace/ Garden	Design	80	3	8	1.295	0.145	1.836	0.141
22		Construction	32	4	11	1.475	0.261
23		Real estate	33	2	6	1.334	0.232
24		Users	144	1	5	1.108	0.092
25	Bedroom With Bathroom	Design	80	3	10	1.239	0.138	1.499	0.215
26		Construction	32	4	16	1.502	0.266
27		Real estate	33	2	9	1.284	0.223
28		Users	144	1	7	1.287	0.107
29	Separated Entrance	Design	80	1	13	1.465	0.164	2.685	0.047
30		Construction	32	4	27	1.585	0.28
31		Real estate	33	3	23	1.596	0.278
32		Users	144	2	22	1.508	0.126
